# Supplementary material for: Highly Dispersed Ni on Nitrogen-Doped Carbon for Stable and Selective Hydrogen Generation from Gaseous Formic Acid
Source: Nanomaterials (Basel). 2023 Jan 29;13(3):545. doi: 10.3390/nano13030545 (PMC9921425; doi:10.3390/nano13030545)
Supplement: Supplementary file 1 [file nanomaterials-13-00545-s001.zip]

Archive with 1 entries (1 files):
- nanomaterials-2140476-supplementary.pdf
